# Supplementary material for: Effects of the Combined Treatment of Trans-2-Hexenal, Ascorbic Acid, and Dimethyl Dicarbonate on the Quality in Fresh-Cut Potatoes (Solanum tuberosum L.) during Storage
Source: Foods. 2024 May 14;13(10):1526. doi: 10.3390/foods13101526 (PMC11120313; doi:10.3390/foods13101526)
Supplement: Supplementary file 1 [file foods-13-01526-s001.zip]

Archive with 1 entries (1 files):
- foods-2968832-supplementary.pdf
